# Supplementary material for: A new species of Theridion Walckenaer, 1805 (Araneae, Theridiidae) from Ganjiangyuan National Nature Reserve, southern China
Source: Biodivers Data J. 2026 Jan 7;14:e182063. doi: 10.3897/BDJ.14.e182063 (PMC12809148; doi:10.3897/BDJ.14.e182063)
Supplement: XML Treatment for Theridion ganjiangyuan [file BDJ.14.e182063-treatment1.xml]

<!DOCTYPE tp:taxon-treatment
  PUBLIC "-//TaxonX//DTD Taxonomic Treatment Publishing DTD v0 20100105//EN" "tax-treatment-NSO.dtd">
<tp:taxon-treatment xmlns:tp="http://www.plazi.org/taxpub"><tp:treatment-meta><mixed-citation publication-type="journal"><person-group><name><surname>Tan</surname><given-names>Mingshan</given-names></name><name><surname>Xu</surname><given-names>Kuankuan</given-names></name><name><surname>Zhou</surname><given-names>Guchun</given-names></name></person-group><article-title>A new species of <italic><tp:taxon-name><tp:taxon-name-part taxon-name-part-type="genus" reg="Theridion">Theridion</tp:taxon-name-part></tp:taxon-name></italic> Walckenaer, 1805 (<tp:taxon-name><tp:taxon-name-part taxon-name-part-type="order">Araneae</tp:taxon-name-part></tp:taxon-name>, <tp:taxon-name><tp:taxon-name-part taxon-name-part-type="family">Theridiidae</tp:taxon-name-part></tp:taxon-name>) from Ganjiangyuan National Nature Reserve, southern China</article-title><source>Biodivers Data J</source><day>07</day><month>01</month><year>2026</year><volume>14</volume><pub-id pub-id-type="doi">10.3897/BDJ.14.e182063</pub-id></mixed-citation></tp:treatment-meta><tp:nomenclature><tp:taxon-name><object-id xmlns:xlink="http://www.w3.org/1999/xlink" content-type="arpha" xlink:type="simple">1F5FBF30-505D-5FCB-BC7A-526B09D97C56</object-id><tp:taxon-name-part taxon-name-part-type="genus">Theridion</tp:taxon-name-part> <tp:taxon-name-part taxon-name-part-type="species">ganjiangyuan</tp:taxon-name-part><object-id xmlns:xlink="http://www.w3.org/1999/xlink" content-type="zoobank" xlink:type="simple" object-id-type="ZooBank">80933033-F1BC-46F5-B258-5AC0A31C60B9</object-id></tp:taxon-name><tp:taxon-authority>Zhou</tp:taxon-authority><tp:taxon-status xmlns:xlink="http://www.w3.org/1999/xlink" xlink:type="simple">sp. nov.</tp:taxon-status></tp:nomenclature><tp:treatment-sec sec-type="materials"><title>Materials</title><list list-type="alpha-lower" list-content="occurrences"><list-item><p><bold>Type status:</bold> <named-content xmlns:xlink="http://www.w3.org/1999/xlink" content-type="dwc:typeStatus" xlink:type="simple">Holotype</named-content>. <bold>Occurrence:</bold> recordedBy: <named-content xmlns:xlink="http://www.w3.org/1999/xlink" content-type="dwc:recordedBy" xlink:type="simple">Zhou G.C.</named-content>; individualCount: <named-content xmlns:xlink="http://www.w3.org/1999/xlink" content-type="dwc:individualCount" xlink:type="simple">1</named-content>; sex: <named-content xmlns:xlink="http://www.w3.org/1999/xlink" content-type="dwc:sex" xlink:type="simple">male</named-content>; lifeStage: <named-content xmlns:xlink="http://www.w3.org/1999/xlink" content-type="dwc:lifeStage" xlink:type="simple">adult</named-content>; occurrenceID: <named-content xmlns:xlink="http://www.w3.org/1999/xlink" content-type="dwc:occurrenceID" xlink:type="simple">8BC04749-60E6-5401-95AF-3F4E47EE613D</named-content>; <bold>Taxon:</bold> kingdom: <named-content xmlns:xlink="http://www.w3.org/1999/xlink" content-type="dwc:kingdom" xlink:type="simple"><tp:taxon-name><tp:taxon-name-part taxon-name-part-type="kingdom">Animalia</tp:taxon-name-part></tp:taxon-name></named-content>; phylum: <named-content xmlns:xlink="http://www.w3.org/1999/xlink" content-type="dwc:phylum" xlink:type="simple"><tp:taxon-name><tp:taxon-name-part taxon-name-part-type="phylum">Arthropoda</tp:taxon-name-part></tp:taxon-name></named-content>; class: <named-content xmlns:xlink="http://www.w3.org/1999/xlink" content-type="dwc:class" xlink:type="simple"><tp:taxon-name><tp:taxon-name-part taxon-name-part-type="class">Arachnida</tp:taxon-name-part></tp:taxon-name></named-content>; order: <named-content xmlns:xlink="http://www.w3.org/1999/xlink" content-type="dwc:order" xlink:type="simple"><tp:taxon-name><tp:taxon-name-part taxon-name-part-type="order">Araneae</tp:taxon-name-part></tp:taxon-name></named-content>; family: <named-content xmlns:xlink="http://www.w3.org/1999/xlink" content-type="dwc:family" xlink:type="simple"><tp:taxon-name><tp:taxon-name-part taxon-name-part-type="family"> Theridiidae</tp:taxon-name-part></tp:taxon-name></named-content>; genus: <named-content xmlns:xlink="http://www.w3.org/1999/xlink" content-type="dwc:genus" xlink:type="simple"><tp:taxon-name><tp:taxon-name-part taxon-name-part-type="genus">Theridion</tp:taxon-name-part></tp:taxon-name></named-content>; <bold>Location:</bold> country: <named-content xmlns:xlink="http://www.w3.org/1999/xlink" content-type="dwc:country" xlink:type="simple">China</named-content>; stateProvince: <named-content xmlns:xlink="http://www.w3.org/1999/xlink" content-type="dwc:stateProvince" xlink:type="simple">Jiangxi Province</named-content>; county: <named-content xmlns:xlink="http://www.w3.org/1999/xlink" content-type="dwc:county" xlink:type="simple">Ruijin City</named-content>; locality: <named-content xmlns:xlink="http://www.w3.org/1999/xlink" content-type="dwc:locality" xlink:type="simple">Ganjiangyuan National Nature Reserve, Ridong Township, Ruijin City, Ganzhou City</named-content>; verbatimElevation: <named-content xmlns:xlink="http://www.w3.org/1999/xlink" content-type="dwc:verbatimElevation" xlink:type="simple">349</named-content>; verbatimLatitude: <named-content xmlns:xlink="http://www.w3.org/1999/xlink" content-type="dwc:verbatimLatitude" xlink:type="simple">25°57'19.512''N</named-content>; verbatimLongitude: <named-content xmlns:xlink="http://www.w3.org/1999/xlink" content-type="dwc:verbatimLongitude" xlink:type="simple">116°16'18.437''E</named-content>; <bold>Event:</bold> samplingProtocol: <named-content xmlns:xlink="http://www.w3.org/1999/xlink" content-type="dwc:samplingProtocol" xlink:type="simple">by hand</named-content>; year: <named-content xmlns:xlink="http://www.w3.org/1999/xlink" content-type="dwc:year" xlink:type="simple">2024</named-content>; month: <named-content xmlns:xlink="http://www.w3.org/1999/xlink" content-type="dwc:month" xlink:type="simple">7</named-content>; day: <named-content xmlns:xlink="http://www.w3.org/1999/xlink" content-type="dwc:day" xlink:type="simple">19</named-content>; <bold>Record Level:</bold> institutionCode: <named-content xmlns:xlink="http://www.w3.org/1999/xlink" content-type="dwc:institutionCode" xlink:type="simple">JXGJY-24-47-04</named-content></p></list-item><list-item><p><bold>Type status:</bold> <named-content xmlns:xlink="http://www.w3.org/1999/xlink" content-type="dwc:typeStatus" xlink:type="simple">Paratype</named-content>. <bold>Occurrence:</bold> recordedBy: <named-content xmlns:xlink="http://www.w3.org/1999/xlink" content-type="dwc:recordedBy" xlink:type="simple">Zhou G.C.</named-content>; individualCount: <named-content xmlns:xlink="http://www.w3.org/1999/xlink" content-type="dwc:individualCount" xlink:type="simple">1</named-content>; sex: <named-content xmlns:xlink="http://www.w3.org/1999/xlink" content-type="dwc:sex" xlink:type="simple">male</named-content>; lifeStage: <named-content xmlns:xlink="http://www.w3.org/1999/xlink" content-type="dwc:lifeStage" xlink:type="simple">adult</named-content>; occurrenceID: <named-content xmlns:xlink="http://www.w3.org/1999/xlink" content-type="dwc:occurrenceID" xlink:type="simple">655B8922-728B-50FB-8CA3-3F324889FE57</named-content>; <bold>Taxon:</bold> kingdom: <named-content xmlns:xlink="http://www.w3.org/1999/xlink" content-type="dwc:kingdom" xlink:type="simple"><tp:taxon-name><tp:taxon-name-part taxon-name-part-type="kingdom">Animalia</tp:taxon-name-part></tp:taxon-name></named-content>; phylum: <named-content xmlns:xlink="http://www.w3.org/1999/xlink" content-type="dwc:phylum" xlink:type="simple"><tp:taxon-name><tp:taxon-name-part taxon-name-part-type="phylum">Arthropoda</tp:taxon-name-part></tp:taxon-name></named-content>; class: <named-content xmlns:xlink="http://www.w3.org/1999/xlink" content-type="dwc:class" xlink:type="simple"><tp:taxon-name><tp:taxon-name-part taxon-name-part-type="class">Arachnida</tp:taxon-name-part></tp:taxon-name></named-content>; order: <named-content xmlns:xlink="http://www.w3.org/1999/xlink" content-type="dwc:order" xlink:type="simple"><tp:taxon-name><tp:taxon-name-part taxon-name-part-type="order">Araneae</tp:taxon-name-part></tp:taxon-name></named-content>; family: <named-content xmlns:xlink="http://www.w3.org/1999/xlink" content-type="dwc:family" xlink:type="simple"><tp:taxon-name><tp:taxon-name-part taxon-name-part-type="family"> Theridiidae</tp:taxon-name-part></tp:taxon-name></named-content>; genus: <named-content xmlns:xlink="http://www.w3.org/1999/xlink" content-type="dwc:genus" xlink:type="simple"><tp:taxon-name><tp:taxon-name-part taxon-name-part-type="genus">Theridion</tp:taxon-name-part></tp:taxon-name></named-content>; <bold>Location:</bold> country: <named-content xmlns:xlink="http://www.w3.org/1999/xlink" content-type="dwc:country" xlink:type="simple">China</named-content>; stateProvince: <named-content xmlns:xlink="http://www.w3.org/1999/xlink" content-type="dwc:stateProvince" xlink:type="simple">Jiangxi Province</named-content>; county: <named-content xmlns:xlink="http://www.w3.org/1999/xlink" content-type="dwc:county" xlink:type="simple">Ruijin City</named-content>; locality: <named-content xmlns:xlink="http://www.w3.org/1999/xlink" content-type="dwc:locality" xlink:type="simple">Ganjiangyuan National Nature Reserve, Ridong Township, Ruijin City, Ganzhou City</named-content>; verbatimElevation: <named-content xmlns:xlink="http://www.w3.org/1999/xlink" content-type="dwc:verbatimElevation" xlink:type="simple">349</named-content>; verbatimLatitude: <named-content xmlns:xlink="http://www.w3.org/1999/xlink" content-type="dwc:verbatimLatitude" xlink:type="simple">25°57'19.512''N</named-content>; verbatimLongitude: <named-content xmlns:xlink="http://www.w3.org/1999/xlink" content-type="dwc:verbatimLongitude" xlink:type="simple">116°16'18.437''E</named-content>; <bold>Event:</bold> samplingProtocol: <named-content xmlns:xlink="http://www.w3.org/1999/xlink" content-type="dwc:samplingProtocol" xlink:type="simple">by hand</named-content>; year: <named-content xmlns:xlink="http://www.w3.org/1999/xlink" content-type="dwc:year" xlink:type="simple">2024</named-content>; month: <named-content xmlns:xlink="http://www.w3.org/1999/xlink" content-type="dwc:month" xlink:type="simple">7</named-content>; day: <named-content xmlns:xlink="http://www.w3.org/1999/xlink" content-type="dwc:day" xlink:type="simple">19</named-content>; <bold>Record Level:</bold> institutionCode: <named-content xmlns:xlink="http://www.w3.org/1999/xlink" content-type="dwc:institutionCode" xlink:type="simple">JXGJY-24-47-05</named-content></p></list-item><list-item><p><bold>Type status:</bold> <named-content xmlns:xlink="http://www.w3.org/1999/xlink" content-type="dwc:typeStatus" xlink:type="simple">Paratype</named-content>. <bold>Occurrence:</bold> recordedBy: <named-content xmlns:xlink="http://www.w3.org/1999/xlink" content-type="dwc:recordedBy" xlink:type="simple">Zhou G.C.</named-content>; individualCount: <named-content xmlns:xlink="http://www.w3.org/1999/xlink" content-type="dwc:individualCount" xlink:type="simple">1</named-content>; sex: <named-content xmlns:xlink="http://www.w3.org/1999/xlink" content-type="dwc:sex" xlink:type="simple">female</named-content>; lifeStage: <named-content xmlns:xlink="http://www.w3.org/1999/xlink" content-type="dwc:lifeStage" xlink:type="simple">adult</named-content>; occurrenceID: <named-content xmlns:xlink="http://www.w3.org/1999/xlink" content-type="dwc:occurrenceID" xlink:type="simple">C8B9FABD-F3A7-5473-8FF8-A7E845C6A6AD</named-content>; <bold>Taxon:</bold> kingdom: <named-content xmlns:xlink="http://www.w3.org/1999/xlink" content-type="dwc:kingdom" xlink:type="simple"><tp:taxon-name><tp:taxon-name-part taxon-name-part-type="kingdom">Animalia</tp:taxon-name-part></tp:taxon-name></named-content>; phylum: <named-content xmlns:xlink="http://www.w3.org/1999/xlink" content-type="dwc:phylum" xlink:type="simple"><tp:taxon-name><tp:taxon-name-part taxon-name-part-type="phylum">Arthropoda</tp:taxon-name-part></tp:taxon-name></named-content>; class: <named-content xmlns:xlink="http://www.w3.org/1999/xlink" content-type="dwc:class" xlink:type="simple"><tp:taxon-name><tp:taxon-name-part taxon-name-part-type="class">Arachnida</tp:taxon-name-part></tp:taxon-name></named-content>; order: <named-content xmlns:xlink="http://www.w3.org/1999/xlink" content-type="dwc:order" xlink:type="simple"><tp:taxon-name><tp:taxon-name-part taxon-name-part-type="order">Araneae</tp:taxon-name-part></tp:taxon-name></named-content>; family: <named-content xmlns:xlink="http://www.w3.org/1999/xlink" content-type="dwc:family" xlink:type="simple"><tp:taxon-name><tp:taxon-name-part taxon-name-part-type="family"> Theridiidae</tp:taxon-name-part></tp:taxon-name></named-content>; genus: <named-content xmlns:xlink="http://www.w3.org/1999/xlink" content-type="dwc:genus" xlink:type="simple"><tp:taxon-name><tp:taxon-name-part taxon-name-part-type="genus">Theridion</tp:taxon-name-part></tp:taxon-name></named-content>; <bold>Location:</bold> country: <named-content xmlns:xlink="http://www.w3.org/1999/xlink" content-type="dwc:country" xlink:type="simple">China</named-content>; stateProvince: <named-content xmlns:xlink="http://www.w3.org/1999/xlink" content-type="dwc:stateProvince" xlink:type="simple">Jiangxi Province</named-content>; county: <named-content xmlns:xlink="http://www.w3.org/1999/xlink" content-type="dwc:county" xlink:type="simple">Ruijin City</named-content>; locality: <named-content xmlns:xlink="http://www.w3.org/1999/xlink" content-type="dwc:locality" xlink:type="simple">Ganjiangyuan National Nature Reserve, Ridong Township, Ruijin City, Ganzhou City</named-content>; verbatimElevation: <named-content xmlns:xlink="http://www.w3.org/1999/xlink" content-type="dwc:verbatimElevation" xlink:type="simple">349</named-content>; verbatimLatitude: <named-content xmlns:xlink="http://www.w3.org/1999/xlink" content-type="dwc:verbatimLatitude" xlink:type="simple">25°57'19.512''N</named-content>; verbatimLongitude: <named-content xmlns:xlink="http://www.w3.org/1999/xlink" content-type="dwc:verbatimLongitude" xlink:type="simple">116°16'18.437''E</named-content>; <bold>Event:</bold> samplingProtocol: <named-content xmlns:xlink="http://www.w3.org/1999/xlink" content-type="dwc:samplingProtocol" xlink:type="simple">by hand</named-content>; year: <named-content xmlns:xlink="http://www.w3.org/1999/xlink" content-type="dwc:year" xlink:type="simple">2024</named-content>; month: <named-content xmlns:xlink="http://www.w3.org/1999/xlink" content-type="dwc:month" xlink:type="simple">7</named-content>; day: <named-content xmlns:xlink="http://www.w3.org/1999/xlink" content-type="dwc:day" xlink:type="simple">19</named-content>; <bold>Record Level:</bold> institutionCode: <named-content xmlns:xlink="http://www.w3.org/1999/xlink" content-type="dwc:institutionCode" xlink:type="simple">JXGJY-24-47-06</named-content></p></list-item></list></tp:treatment-sec><tp:treatment-sec sec-type="Description"><title>Description</title><p><bold>Male</bold> (holotype, JXGJY-24-47-04): Habitus as in Fig. <xref ref-type="fig" rid="F13721876">1</xref>A and Fig. <xref ref-type="fig" rid="F13721878">2</xref>A and B. Total length 1.69. Prosoma 0.76 long, 0.63 wide, exhibiting deep yellow radioactive rays in the dorsal view (Fig. <xref ref-type="fig" rid="F13721878">2</xref>A). Sternum 0.16 long, 0.17 wide, pale yellow, grey-black spots along the edges. Opisthosoma 0.93 long, 0.83 wide, covered in fine hairs and adorned with more than ten round black spots in the dorsal view (Fig. <xref ref-type="fig" rid="F13721878">2</xref>A), as well as two black spots near triangular and without colulus in ventral view (Fig. <xref ref-type="fig" rid="F13721878">2</xref>B). Eye measurements: AME 0.09, ALE 0.07, PME 0.09, PLE 0.09, AME–AME 0.07, AME–ALE 0.03, PME–PME 0.05, PME–PLE 0.06; the edge of the eye is black. MOA: 0.19 long; 0.22 anterior width, 0.21 posterior width. Clypeus height 0.11. Chelicerae: multiple long and brown spines, 2 prolateral teeth, 3 retrolateral teeth. Leg measurements: I 2.76 (0.88, 0.25, 0.59, 0.63, 0.41); II 2.43 (0.83, 0.22, 0.55, 0.49, 0.34); III 1.88 (0.53, 0.21, 0.41, 0.42, 0.31); IV 2.48 (0.82, 0.21, 0.51, 0.61, 0.33). Leg formula: 1423.</p><p><bold>Pedipalpus</bold> (Fig. <xref ref-type="fig" rid="F13786932">3</xref>A-D). Median apophysis (MA) horn-like, pointing to the 2 o'clock direction (Fig. <xref ref-type="fig" rid="F13786932">3</xref>C); theridiid tegular apophysis (TTA) upper edge arranged in row and features small particle protrusions on its surface (Fig. <xref ref-type="fig" rid="F13786932">3</xref>B); embolic base (EB) wider, pointing to the left, exhibiting a beak shape (Fig. <xref ref-type="fig" rid="F13786932">3</xref>C); embolus (E) contains a distinct seminal sperm duct in the middle, appearing black with small protrusions (red arrow) along the middle (Fig. <xref ref-type="fig" rid="F13786932">3</xref>C); the inner base of the conductor (C) has a cavity positioned centrally (Fig. <xref ref-type="fig" rid="F13786932">3</xref>A), which the upper end is transversely cracked (Fig. <xref ref-type="fig" rid="F13786932">3</xref>D).</p><p><bold>Female</bold> (paratype, JXGJY-24-47-06): Habitus as in Fig. <xref ref-type="fig" rid="F13721876">1</xref>B and Fig. <xref ref-type="fig" rid="F13721878">2</xref>C and D. Total length 2.11. Prosoma 0.89 long, 0.76 wide, characterised by a dark yellow colouration on the head region, which lacks a middle fossa on the carapace and features grey-black longitudinal strips (Fig. <xref ref-type="fig" rid="F13721878">2</xref>C). Sternum 0.46 long, 0.53 wide, pale yellow colour with grey-black spots along the edges. Opisthosoma 1.22 long, 1.11 wide, with a labium (Fig. <xref ref-type="fig" rid="F13721878">2</xref>D). The labium is yellowish-brown (Fig. <xref ref-type="fig" rid="F13721878">2</xref>D). Eye measurements: AME 0.08, ALE 0.08, PME 0.09, PLE 0.09, AME–AME 0.09, AME–ALE 0.04, PME–PME 0.03, PME–PLE 0.09; the edge of the eye is black. MOA: 0.19 long; 0.22 front width, 0.21 back width. Clypeus height 0.15. Chelicerae: multiple long and brown spines, 2 prolateral teeth, 3 retrolateral teeth (Fig. <xref ref-type="fig" rid="F13721882">4</xref>C and D). Leg measurements: I 2.91 (1.01, 0.26, 0.61, 0.61, 0.42); II 2.61 (0.89, 0.24, 0.57, 0.64, 0.37); III 2.25 (0.74, 0.22, 0.49, 0.49, 0.31), IV 3.15 (1.02, 0.31, 0.69, 0.71, 0.41). Leg formula: 4123. The spinnerets of the abdomen, viewed ventraly, show no colulus (Fig. <xref ref-type="fig" rid="F13721882">4</xref>E).</p><p><bold>Epigynum</bold> (Fig. <xref ref-type="fig" rid="F13721882">4</xref>A and B). Atrium (A) wider and nearly rounded and the posterior edge slightly raised. Copulatory opening (CO) located at the middle position of the anterior atrium, with the two openings neighbouring and embolised (Fig. <xref ref-type="fig" rid="F13721882">4</xref>A); copulatory duct (CD) shorter, leading directly to the spermatheca (S), which is nearly spherical; fertilisation duct (FD) horn-shaped, with the ends bent to both sides (Fig. <xref ref-type="fig" rid="F13721882">4</xref>B).</p></tp:treatment-sec><tp:treatment-sec sec-type="Diagnosis"><title>Diagnosis</title><p>The newly-identified species exhibits a resemblance to <italic><tp:taxon-name><tp:taxon-name-part taxon-name-part-type="genus" reg="Theridion">Theridion</tp:taxon-name-part> <tp:taxon-name-part taxon-name-part-type="species" reg="submirabile">submirabile</tp:taxon-name-part></tp:taxon-name></italic> Zhu &amp; Song, 1993 (<xref ref-type="bibr" rid="B13723944">Zhu 1998</xref>: fig. 81A-F; <xref ref-type="bibr" rid="B13723936">Yang 2019</xref>: figs. 105 and 106) due to the similarity in abdominal patterns observed in both male and female specimens. However, the male can be distinguished by the following characteristics: (1) the median apophysis (MA) points to the 2 o'clock direction (Fig. <xref ref-type="fig" rid="F13786932">3</xref>C) in contrast to the MA of <italic><tp:taxon-name><tp:taxon-name-part taxon-name-part-type="genus" reg="Theridion">T.</tp:taxon-name-part> <tp:taxon-name-part taxon-name-part-type="species" reg="submirabile">submirabile</tp:taxon-name-part></tp:taxon-name></italic> which points to the 1 o'clock direction (<xref ref-type="bibr" rid="B13723936">Yang 2019</xref>: fig. 105b); (2) the theridiid tegular apophysis (TTA) has its upper edge arranged in a row (Fig. <xref ref-type="fig" rid="F13786932">3</xref>B), whereas the TTA of <italic><tp:taxon-name><tp:taxon-name-part taxon-name-part-type="genus" reg="Theridion">T.</tp:taxon-name-part> <tp:taxon-name-part taxon-name-part-type="species" reg="submirabile">submirabile</tp:taxon-name-part></tp:taxon-name></italic> features micro protrusions (<xref ref-type="bibr" rid="B13723936">Yang 2019</xref>: fig. 105d); (3) the embolus (E) directs towards the upper prolateral, as opposed to the embolus of <italic><tp:taxon-name><tp:taxon-name-part taxon-name-part-type="genus" reg="Theridion">T.</tp:taxon-name-part> <tp:taxon-name-part taxon-name-part-type="species" reg="submirabile">submirabile</tp:taxon-name-part></tp:taxon-name></italic>, which initially points horizontally to the right before curving upwards (<xref ref-type="bibr" rid="B13723936">Yang 2019</xref>: fig. 105b). In terms of female specimens, distinguishing features include: (1) the atrium (A) is wider and nearly round compared to the less distinct A of <italic><tp:taxon-name><tp:taxon-name-part taxon-name-part-type="genus" reg="Theridion">T.</tp:taxon-name-part> <tp:taxon-name-part taxon-name-part-type="species" reg="submirabile">submirabile</tp:taxon-name-part></tp:taxon-name></italic> (<xref ref-type="bibr" rid="B13723936">Yang 2019</xref>: fig. 106b); (2) the copulatory opening (CO) is centrally located and very close together (Fig. <xref ref-type="fig" rid="F13721882">4</xref>A) unlike the CO of <italic><tp:taxon-name><tp:taxon-name-part taxon-name-part-type="genus" reg="Theridion">T.</tp:taxon-name-part> <tp:taxon-name-part taxon-name-part-type="species" reg="submirabile">submirabile</tp:taxon-name-part></tp:taxon-name></italic>, which is situated on both sides of the centre (<xref ref-type="bibr" rid="B13723936">Yang 2019</xref>: fig. 106b); (3) the length of the copulatory duct (CD) and the width of the copulatory opening (CO) have many differences and shorter (Fig. <xref ref-type="fig" rid="F13721882">4</xref>B), in contrast to the longer and more pronounced CD observed in <italic><tp:taxon-name><tp:taxon-name-part taxon-name-part-type="genus" reg="Theridion">T.</tp:taxon-name-part> <tp:taxon-name-part taxon-name-part-type="species" reg="submirabile">submirabile</tp:taxon-name-part></tp:taxon-name></italic> (<xref ref-type="bibr" rid="B13723936">Yang 2019</xref>: fig. 106c).</p></tp:treatment-sec><tp:treatment-sec sec-type="Etymology"><title>Etymology</title><p>The specific name refers to the type locality, noun in apposition.</p></tp:treatment-sec><tp:treatment-sec sec-type="Distribution"><title>Distribution</title><p>Known only from the type locality in Jiangxi Province, China (Fig. <xref ref-type="fig" rid="F13723925">5</xref>).</p></tp:treatment-sec><tp:treatment-sec><!--Section generated to contain objects referenced in tp:taxon-treatment.--><fig id="F13721876" position="float" orientation="portrait"><object-id xmlns:xlink="http://www.w3.org/1999/xlink" content-type="arpha" xlink:type="simple">A75EEFD9-AFD0-5D9A-A21E-9DE03C4C1064</object-id><object-id xmlns:xlink="http://www.w3.org/1999/xlink" content-type="doi" xlink:type="simple">10.3897/BDJ.14.e182063.figure5</object-id><label>Figure 1.</label><caption><p>Living photos of <italic><tp:taxon-name><tp:taxon-name-part taxon-name-part-type="genus" reg="Theridion">Theridion</tp:taxon-name-part> <tp:taxon-name-part taxon-name-part-type="species" reg="ganjiangyuan">ganjiangyuan</tp:taxon-name-part></tp:taxon-name></italic> Zhou, sp. nov.: <bold>A</bold> male (holotype); <bold>B</bold> female (paratype).</p></caption><graphic xmlns:xlink="http://www.w3.org/1999/xlink" xlink:href="bdj-14-e182063-g001.jpg" position="float" id="oo_1479453.jpg" orientation="portrait" xlink:type="simple"><uri content-type="original_file" xlink:type="simple">https://binary.pensoft.net/fig/1479453</uri></graphic></fig><fig id="F13721878" position="float" orientation="portrait"><object-id xmlns:xlink="http://www.w3.org/1999/xlink" content-type="arpha" xlink:type="simple">61327EFF-F0AF-572E-898D-E006EC46D12B</object-id><object-id xmlns:xlink="http://www.w3.org/1999/xlink" content-type="doi" xlink:type="simple">10.3897/BDJ.14.e182063.figure4</object-id><label>Figure 2.</label><caption><p><italic><tp:taxon-name><tp:taxon-name-part taxon-name-part-type="genus" reg="Theridion">Theridion</tp:taxon-name-part> <tp:taxon-name-part taxon-name-part-type="species" reg="ganjiangyuan">ganjiangyuan</tp:taxon-name-part></tp:taxon-name></italic> Zhou, sp. nov., habitus, <bold>A-B</bold> male (holotype); <bold>C-D</bold> female (paratype). <bold>A, C</bold> dorsal view; <bold>B, D</bold> ventral view. Scale bars: 0.5 mm (A-D).</p></caption><graphic xmlns:xlink="http://www.w3.org/1999/xlink" xlink:href="bdj-14-e182063-g002.jpg" position="float" id="oo_1479455.jpg" orientation="portrait" xlink:type="simple"><uri content-type="original_file" xlink:type="simple">https://binary.pensoft.net/fig/1479455</uri></graphic></fig><fig id="F13786932" position="float" orientation="portrait"><object-id xmlns:xlink="http://www.w3.org/1999/xlink" content-type="arpha" xlink:type="simple">7BDCE95D-5D70-57CD-993E-B686035CEF59</object-id><object-id xmlns:xlink="http://www.w3.org/1999/xlink" content-type="doi" xlink:type="simple">10.3897/BDJ.14.e182063.figure4</object-id><label>Figure 3.</label><caption><p><italic><tp:taxon-name><tp:taxon-name-part taxon-name-part-type="genus" reg="Theridion">Theridion</tp:taxon-name-part> <tp:taxon-name-part taxon-name-part-type="species" reg="ganjiangyuan">ganjiangyuan</tp:taxon-name-part></tp:taxon-name></italic> Zhou, sp. nov.: holotype male. <bold>A</bold> Pedipalpus, prolateral view; <bold>B</bold> Pedipalpus,, retrolateral view; <bold>C</bold> Pedipalpus, ventral view; <bold>D</bold> Pedipalpus, ventral view. Abbreviations: C = conductor, E = embolus, EB = embolic base, MA = median apophysis, ST = subtegulum, T = tegulum, TTA = theridiid tegular apophysis. Scale bars: 0.2 mm (A-D).</p></caption><graphic xmlns:xlink="http://www.w3.org/1999/xlink" xlink:href="bdj-14-e182063-g003.jpg" position="float" id="oo_1499082.jpg" orientation="portrait" xlink:type="simple"><uri content-type="original_file" xlink:type="simple">https://binary.pensoft.net/fig/1499082</uri></graphic></fig><fig id="F13721882" position="float" orientation="portrait"><object-id xmlns:xlink="http://www.w3.org/1999/xlink" content-type="arpha" xlink:type="simple">1FA69FE4-A759-50B7-9488-0EB6A82C00AC</object-id><object-id xmlns:xlink="http://www.w3.org/1999/xlink" content-type="doi" xlink:type="simple">10.3897/BDJ.14.e182063.figure4</object-id><label>Figure 4.</label><caption><p><italic><tp:taxon-name><tp:taxon-name-part taxon-name-part-type="genus" reg="Theridion">Theridion</tp:taxon-name-part> <tp:taxon-name-part taxon-name-part-type="species" reg="ganjiangyuan">ganjiangyuan</tp:taxon-name-part></tp:taxon-name></italic> Zhou, sp. nov., paratype female. <bold>A</bold> Epigynum, ventral view; <bold>B</bold> Vulva, dorsal view; <bold>C</bold> Chelicera, anterior view; <bold>D</bold> Chelicera, posterior view; <bold>E</bold> Spinnerets, ventral view. Abbreviations: CO = copulatory opening, FD = fertilisation duct, S = spermatheca. Scale bars: 0.2 mm (A-E).</p></caption><graphic xmlns:xlink="http://www.w3.org/1999/xlink" xlink:href="bdj-14-e182063-g004.jpg" position="float" id="oo_1479458.jpg" orientation="portrait" xlink:type="simple"><uri content-type="original_file" xlink:type="simple">https://binary.pensoft.net/fig/1479458</uri></graphic></fig><fig id="F13723925" position="float" orientation="portrait"><object-id xmlns:xlink="http://www.w3.org/1999/xlink" content-type="arpha" xlink:type="simple">3ADC93E5-57E3-557E-B81B-240FB0E2C8B5</object-id><object-id xmlns:xlink="http://www.w3.org/1999/xlink" content-type="doi" xlink:type="simple">10.3897/BDJ.14.e182063.figure5</object-id><label>Figure 5.</label><caption><p>Distribution record of <italic><tp:taxon-name><tp:taxon-name-part taxon-name-part-type="genus" reg="Theridion">Theridion</tp:taxon-name-part> <tp:taxon-name-part taxon-name-part-type="species" reg="ganjiangyuan">ganjiangyuan</tp:taxon-name-part></tp:taxon-name></italic> Zhou, sp. nov. from Jiangxi Province, China.</p></caption><graphic xmlns:xlink="http://www.w3.org/1999/xlink" xlink:href="bdj-14-e182063-g005.jpg" position="float" id="oo_1499924.jpg" orientation="portrait" xlink:type="simple"><uri content-type="original_file" xlink:type="simple">https://binary.pensoft.net/fig/1499924</uri></graphic></fig></tp:treatment-sec><ref-list><ref id="B13723944"><element-citation xmlns:xlink="http://www.w3.org/1999/xlink" publication-type="book" xlink:type="simple"><person-group person-group-type="author"><name name-style="western"><surname>Zhu</surname><given-names>M. S.</given-names></name></person-group><year>1998</year><source>Fauna Sinica: <tp:taxon-name><tp:taxon-name-part taxon-name-part-type="class">Arachnida</tp:taxon-name-part></tp:taxon-name>: <tp:taxon-name><tp:taxon-name-part taxon-name-part-type="order">Araneae</tp:taxon-name-part></tp:taxon-name>: <tp:taxon-name><tp:taxon-name-part taxon-name-part-type="family">Theridiidae</tp:taxon-name-part></tp:taxon-name></source><publisher-name>Science Press</publisher-name><publisher-loc>Beijing</publisher-loc><size units="page">436</size><comment content-type="language">Chinese</comment></element-citation></ref><ref id="B13723936"><element-citation xmlns:xlink="http://www.w3.org/1999/xlink" publication-type="thesis" xlink:type="simple"><person-group person-group-type="author"><name name-style="western"><surname>Yang</surname><given-names>S. F.</given-names></name></person-group><year>2019</year><source>Taxonomy of the spiders of the family <tp:taxon-name><tp:taxon-name-part taxon-name-part-type="family">Theridiidae</tp:taxon-name-part></tp:taxon-name> from Wuling Mountains</source><publisher-name>Hunan Normal University</publisher-name><publisher-loc>Changsha</publisher-loc><size units="page">309</size><comment content-type="language">Chinese</comment></element-citation></ref></ref-list></tp:taxon-treatment>
